# Supplementary material for: A Novel Cuticular Protein-like Cpr21L Is Essential for Nymph Survival and Male Fecundity in the Brown Planthopper
Source: Int J Mol Sci. 2023 Jan 21;24(3):2163. doi: 10.3390/ijms24032163 (PMC9916611; doi:10.3390/ijms24032163)
Supplement: Supplementary file 1 [file ijms-24-02163-s001.zip]

Archive with 1 entries (1 files):
- ijms-2123756-supplementary.pdf
